# Supplementary material for: ?Description of a new species of the genus Neopseustis Meyrick, 1909 from China, with a new classification of the genus (Lepidoptera, Neopseustoidea, Neopseustidae)
Source: Zookeys. 2021 Dec 15;1078:35–48. doi: 10.3897/zookeys.1078.75461 (PMC8695565; doi:10.3897/zookeys.1078.75461)
Supplement: XML Treatment for Neopseustis [file zookeys.1078.75461-treatment1.xml]

<!DOCTYPE tp:taxon-treatment
  PUBLIC "-//TaxonX//DTD Taxonomic Treatment Publishing DTD v0 20100105//EN" "tax-treatment-NSO.dtd">
<tp:taxon-treatment xmlns:tp="http://www.plazi.org/taxpub"><tp:treatment-meta><kwd-group><label>Taxon classification</label><kwd>
              <named-content content-type="kingdom">Animalia</named-content>
            </kwd><kwd>
              <named-content content-type="order">Lepidoptera</named-content>
            </kwd><kwd>
              <named-content content-type="family">Neopseustidae</named-content>
            </kwd></kwd-group><mixed-citation publication-type="journal"><person-group><name><surname>Huang</surname><given-names>Siyao</given-names></name><name><surname>Hou</surname><given-names>Yongxiang</given-names></name><name><surname>Zhu</surname><given-names>Lijuan</given-names></name><name><surname>Xu</surname><given-names>Yongqiang</given-names></name><name><surname>Wang</surname><given-names>Min</given-names></name><name><surname>Fan</surname><given-names>Xiaoling</given-names></name><name><surname>Long</surname><given-names>Yang</given-names></name><name><surname>Da</surname><given-names>Wa</given-names></name><name><surname>Chen</surname><given-names>Liusheng</given-names></name></person-group><article-title>?Description of a new species of the genus <italic><tp:taxon-name><tp:taxon-name-part taxon-name-part-type="genus" reg="Neopseustis">Neopseustis</tp:taxon-name-part></tp:taxon-name></italic> Meyrick, 1909 from China, with a new classification of the genus (<tp:taxon-name><tp:taxon-name-part taxon-name-part-type="order">Lepidoptera</tp:taxon-name-part></tp:taxon-name>, <tp:taxon-name><tp:taxon-name-part taxon-name-part-type="superfamily">Neopseustoidea</tp:taxon-name-part></tp:taxon-name>, <tp:taxon-name><tp:taxon-name-part taxon-name-part-type="genus" reg="Neopseustidae">Neopseustidae</tp:taxon-name-part></tp:taxon-name>)</article-title><source>Zookeys</source><day>15</day><month>12</month><year>2021</year><volume>1078</volume><fpage>35</fpage><lpage>48</lpage><pub-id pub-id-type="doi">10.3897/zookeys.1078.75461</pub-id></mixed-citation></tp:treatment-meta><tp:nomenclature><label>?Genus</label><tp:taxon-name>
            <object-id xmlns:xlink="http://www.w3.org/1999/xlink" content-type="arpha" xlink:type="simple">7F4981CB-3C35-5EBB-886A-4111C099129E</object-id>
            <tp:taxon-name-part taxon-name-part-type="genus" reg="Neopseustis">Neopseustis</tp:taxon-name-part>
          </tp:taxon-name><tp:taxon-authority>Meyrick, 1909</tp:taxon-authority><tp:nomenclature-citation-list><tp:nomenclature-citation><tp:taxon-name>
                <tp:taxon-name-part taxon-name-part-type="genus" reg="Neopseustis">Neopseustis</tp:taxon-name-part>
              </tp:taxon-name><comment>Meyrick, 1909: 436.</comment></tp:nomenclature-citation></tp:nomenclature-citation-list></tp:nomenclature><tp:treatment-sec sec-type="type species" id="SECID0E2UAE"><title>Type species.</title><p><italic><tp:taxon-name><tp:taxon-name-part taxon-name-part-type="genus" reg="Neopseustis">Neopseustis</tp:taxon-name-part><tp:taxon-name-part taxon-name-part-type="species" reg="calliglauca">calliglauca</tp:taxon-name-part></tp:taxon-name></italic> Meyrick, 1909, by monotypy. [Type locality: Khasi Hills, Assam, India].</p></tp:treatment-sec></tp:taxon-treatment>
