# Supplementary material for: ?Description of a new species of the genus Neopseustis Meyrick, 1909 from China, with a new classification of the genus (Lepidoptera, Neopseustoidea, Neopseustidae)
Source: Zookeys. 2021 Dec 15;1078:35–48. doi: 10.3897/zookeys.1078.75461 (PMC8695565; doi:10.3897/zookeys.1078.75461)
Supplement: XML Treatment for Neopseustis chentangensis [file zookeys.1078.75461-treatment2.xml]

<!DOCTYPE tp:taxon-treatment
  PUBLIC "-//TaxonX//DTD Taxonomic Treatment Publishing DTD v0 20100105//EN" "tax-treatment-NSO.dtd">
<tp:taxon-treatment xmlns:tp="http://www.plazi.org/taxpub"><tp:treatment-meta><kwd-group><label>Taxon classification</label><kwd>
              <named-content content-type="kingdom">Animalia</named-content>
            </kwd><kwd>
              <named-content content-type="order">Lepidoptera</named-content>
            </kwd><kwd>
              <named-content content-type="family">Neopseustidae</named-content>
            </kwd></kwd-group><mixed-citation publication-type="journal"><person-group><name><surname>Huang</surname><given-names>Siyao</given-names></name><name><surname>Hou</surname><given-names>Yongxiang</given-names></name><name><surname>Zhu</surname><given-names>Lijuan</given-names></name><name><surname>Xu</surname><given-names>Yongqiang</given-names></name><name><surname>Wang</surname><given-names>Min</given-names></name><name><surname>Fan</surname><given-names>Xiaoling</given-names></name><name><surname>Long</surname><given-names>Yang</given-names></name><name><surname>Da</surname><given-names>Wa</given-names></name><name><surname>Chen</surname><given-names>Liusheng</given-names></name></person-group><article-title>?Description of a new species of the genus <italic><tp:taxon-name><tp:taxon-name-part taxon-name-part-type="genus" reg="Neopseustis">Neopseustis</tp:taxon-name-part></tp:taxon-name></italic> Meyrick, 1909 from China, with a new classification of the genus (<tp:taxon-name><tp:taxon-name-part taxon-name-part-type="order">Lepidoptera</tp:taxon-name-part></tp:taxon-name>, <tp:taxon-name><tp:taxon-name-part taxon-name-part-type="superfamily">Neopseustoidea</tp:taxon-name-part></tp:taxon-name>, <tp:taxon-name><tp:taxon-name-part taxon-name-part-type="genus" reg="Neopseustidae">Neopseustidae</tp:taxon-name-part></tp:taxon-name>)</article-title><source>Zookeys</source><day>15</day><month>12</month><year>2021</year><volume>1078</volume><fpage>35</fpage><lpage>48</lpage><pub-id pub-id-type="doi">10.3897/zookeys.1078.75461</pub-id></mixed-citation></tp:treatment-meta><tp:nomenclature><label>?</label><tp:taxon-name>
            <object-id xmlns:xlink="http://www.w3.org/1999/xlink" content-type="arpha" xlink:type="simple">BE572CC1-D94C-559E-B1C3-649688E15502</object-id>
            <tp:taxon-name-part taxon-name-part-type="genus" reg="Neopseustis">Neopseustis</tp:taxon-name-part>
            <tp:taxon-name-part taxon-name-part-type="species" reg="chentangensis">chentangensis</tp:taxon-name-part>
            <object-id xmlns:xlink="http://www.w3.org/1999/xlink" content-type="zoobank" xlink:type="simple">http://zoobank.org/9E16636E-F0EE-4738-9DD9-4A6259EB96B6</object-id>
          </tp:taxon-name><tp:taxon-authority>S.Y. Huang &amp; Chen</tp:taxon-authority><tp:taxon-status xmlns:xlink="http://www.w3.org/1999/xlink" xlink:type="simple">sp. nov.</tp:taxon-status><xref ref-type="fig" rid="F1">Figures 1</xref><xref ref-type="fig" rid="F2">, 3–10</xref></tp:nomenclature><tp:treatment-sec sec-type="type material" id="SECID0E5WAE"><title>Type material.</title><p><bold><italic>Holotype</italic></bold>: male, altitude 2600 m, 23.V.2021, Chentang Town, Dingjie County, Xigaze City, Xizang Autonomous Prefecture, P.R. China, leg. Siyao Huang, voucher number and dissection number CT1 (<named-content xmlns:xlink="http://www.w3.org/1999/xlink" content-type="dwc:institutional_code" xlink:type="simple">SCAU</named-content>).</p></tp:treatment-sec><tp:treatment-sec sec-type="diagnosis" id="SECID0EOXAE"><title>Diagnosis.</title><p>Externally, <italic><tp:taxon-name><tp:taxon-name-part taxon-name-part-type="genus" reg="Neopseustis">N.</tp:taxon-name-part><tp:taxon-name-part taxon-name-part-type="species" reg="chentangensis">chentangensis</tp:taxon-name-part></tp:taxon-name></italic> resembles <italic><tp:taxon-name><tp:taxon-name-part taxon-name-part-type="genus" reg="Neopseustis">N.</tp:taxon-name-part><tp:taxon-name-part taxon-name-part-type="species" reg="moxiensis">moxiensis</tp:taxon-name-part></tp:taxon-name></italic> Chen &amp; Owada, 2009 (Fig. <xref ref-type="fig" rid="F1">2</xref>, <xref ref-type="fig" rid="F2">11–12</xref>) from Moxi, western Sichuan, share a fuscous ground colour on both wings. However, the new species can be immediately distinguished from <italic><tp:taxon-name><tp:taxon-name-part taxon-name-part-type="genus" reg="Neopseustis">N.</tp:taxon-name-part><tp:taxon-name-part taxon-name-part-type="species" reg="moxiensis">moxiensis</tp:taxon-name-part></tp:taxon-name></italic> by the combination of the following characters: smaller size (length of forewing 8.7 mm vs 9 mm in holotype of <italic><tp:taxon-name><tp:taxon-name-part taxon-name-part-type="genus" reg="Neopseustis">N.</tp:taxon-name-part><tp:taxon-name-part taxon-name-part-type="species" reg="moxiensis">moxiensis</tp:taxon-name-part></tp:taxon-name></italic>), narrower forewing (slightly broader in <italic><tp:taxon-name><tp:taxon-name-part taxon-name-part-type="genus" reg="Neopseustis">N.</tp:taxon-name-part><tp:taxon-name-part taxon-name-part-type="species" reg="moxiensis">moxiensis</tp:taxon-name-part></tp:taxon-name></italic>), patches along forewing costa slenderer and darker (patches along forewing costa thicker and lighter in <italic><tp:taxon-name><tp:taxon-name-part taxon-name-part-type="genus" reg="Neopseustis">N.</tp:taxon-name-part><tp:taxon-name-part taxon-name-part-type="species" reg="moxiensis">moxiensis</tp:taxon-name-part></tp:taxon-name></italic>), narrower hindwing and light fuscous ground colour (broader hindwing and light yellowish brown ground colour in <italic><tp:taxon-name><tp:taxon-name-part taxon-name-part-type="genus" reg="Neopseustis">N.</tp:taxon-name-part><tp:taxon-name-part taxon-name-part-type="species" reg="moxiensis">moxiensis</tp:taxon-name-part></tp:taxon-name></italic>), and more uniform fringe in both wings (cilia clearly chequered, especially in hindwing in <italic><tp:taxon-name><tp:taxon-name-part taxon-name-part-type="genus" reg="Neopseustis">N.</tp:taxon-name-part><tp:taxon-name-part taxon-name-part-type="species" reg="moxiensis">moxiensis</tp:taxon-name-part></tp:taxon-name></italic>). In the male genitalia, <italic><tp:taxon-name><tp:taxon-name-part taxon-name-part-type="genus" reg="Neopseustis">N.</tp:taxon-name-part><tp:taxon-name-part taxon-name-part-type="species" reg="chentangensis">chentangensis</tp:taxon-name-part></tp:taxon-name></italic> can be easily distinguished from <italic><tp:taxon-name><tp:taxon-name-part taxon-name-part-type="genus" reg="Neopseustis">N.</tp:taxon-name-part><tp:taxon-name-part taxon-name-part-type="species" reg="moxiensis">moxiensis</tp:taxon-name-part></tp:taxon-name></italic> by the shape of the latero-posterior process of anellus, which is long, robust, and L-shaped; the distal end is deeply bifurcated and forms two sharp processes bending anteriorly (in <italic><tp:taxon-name><tp:taxon-name-part taxon-name-part-type="genus" reg="Neopseustis">N.</tp:taxon-name-part><tp:taxon-name-part taxon-name-part-type="species" reg="moxiensis">moxiensis</tp:taxon-name-part></tp:taxon-name></italic>, the latero-posterior process of anellus is not L-shaped and bent anteriorly at the tip.). The tegumenal lobe is significantly slenderer after it is flattened (in <italic><tp:taxon-name><tp:taxon-name-part taxon-name-part-type="genus" reg="Neopseustis">N.</tp:taxon-name-part><tp:taxon-name-part taxon-name-part-type="species" reg="moxiensis">moxiensis</tp:taxon-name-part></tp:taxon-name></italic> the tegumenal lobe is much broader when it is flattened), the valvae lack the uncinate process apically, and long and thick processes ventrally (both processes present in <italic><tp:taxon-name><tp:taxon-name-part taxon-name-part-type="genus" reg="Neopseustis">N.</tp:taxon-name-part><tp:taxon-name-part taxon-name-part-type="species" reg="moxiensis">moxiensis</tp:taxon-name-part></tp:taxon-name></italic>). The anterior arms of the vinculum are more slender (these arms are broader and shorter in <italic><tp:taxon-name><tp:taxon-name-part taxon-name-part-type="genus" reg="Neopseustis">N.</tp:taxon-name-part><tp:taxon-name-part taxon-name-part-type="species" reg="moxiensis">moxiensis</tp:taxon-name-part></tp:taxon-name></italic>). From the other congeners, <italic><tp:taxon-name><tp:taxon-name-part taxon-name-part-type="genus" reg="Neopseustis">N.</tp:taxon-name-part><tp:taxon-name-part taxon-name-part-type="species" reg="chentangensis">chentangensis</tp:taxon-name-part></tp:taxon-name></italic> can be simply distinguished by the shape of its latero-posterior process of anellus mentioned above.</p></tp:treatment-sec><tp:treatment-sec sec-type="description" id="SECID0EB4AE"><title>Description.</title><p><bold>Adult</bold>: length of forewing 8.7 mm. Antennae brownish dorsally. Head, thorax, and abdomen uniformly brownish. Forewing nearly oval, apex slightly pointed. Forewing ground color pale yellowish fuscous, with four fuscous patches along costa to apex. Several irregular black or brownish transverse lines present in the median and submarginal zones. A row of brownish spots extending from apex to anal angle along termen. Fringe fuscous from apex to anal angle, slightly checkered with creamy white in dorsum. Hindwing oval, ground color uniformly light fuscous. Hindwing apex with light yellowish spot at the marginal zone. Fringe generally fuscous from apex to anal angle and slightly checkered with creamy white around anal angle.</p><fig id="F1" position="float" orientation="portrait"><object-id xmlns:xlink="http://www.w3.org/1999/xlink" content-type="doi" xlink:type="simple">10.3897/zookeys.1078.75461.figures1-2</object-id><object-id xmlns:xlink="http://www.w3.org/1999/xlink" content-type="arpha" xlink:type="simple">0522F686-9DCC-544F-9B4E-5A65CD6C5B11</object-id><label>Figures 1, 2.</label><caption><p>Males of <italic><tp:taxon-name><tp:taxon-name-part taxon-name-part-type="genus" reg="Neopseustis">Neopseustis</tp:taxon-name-part></tp:taxon-name></italic> spp. <bold>1</bold><italic><tp:taxon-name><tp:taxon-name-part taxon-name-part-type="genus" reg="Neopseustis">Neopseustis</tp:taxon-name-part><tp:taxon-name-part taxon-name-part-type="species" reg="chentangensis">chentangensis</tp:taxon-name-part></tp:taxon-name></italic> S.Y. Huang &amp; Chen sp. nov., holotype, Chentang, Xizang, CT1 <bold>2</bold><italic><tp:taxon-name><tp:taxon-name-part taxon-name-part-type="genus" reg="Neopseustis">N.</tp:taxon-name-part><tp:taxon-name-part taxon-name-part-type="species" reg="moxiensis">moxiensis</tp:taxon-name-part></tp:taxon-name></italic>, holotype, Moxi, Sichuan, MX1.</p></caption><graphic xmlns:xlink="http://www.w3.org/1999/xlink" xlink:href="zookeys-1078-035-g001.jpg" position="float" orientation="portrait" xlink:type="simple" id="oo_623623.jpg"><uri content-type="original_file" xlink:type="simple">https://binary.pensoft.net/fig/623623</uri></graphic></fig><fig id="F2" position="float" orientation="portrait"><object-id xmlns:xlink="http://www.w3.org/1999/xlink" content-type="doi" xlink:type="simple">10.3897/zookeys.1078.75461.figures3-12</object-id><object-id xmlns:xlink="http://www.w3.org/1999/xlink" content-type="arpha" xlink:type="simple">2E08D0A9-10C9-5415-8283-6BBE81C3B0BC</object-id><label>Figures 3–12.</label><caption><p>Male genitalia of <italic><tp:taxon-name><tp:taxon-name-part taxon-name-part-type="genus" reg="Neopseustis">Neopseustis</tp:taxon-name-part></tp:taxon-name></italic> spp. <bold>3–10</bold><italic><tp:taxon-name><tp:taxon-name-part taxon-name-part-type="genus" reg="Neopseustis">Neopseustis</tp:taxon-name-part><tp:taxon-name-part taxon-name-part-type="species" reg="chentangensis">chentangensis</tp:taxon-name-part></tp:taxon-name></italic> sp. nov., holotype, dissection number CT1 <bold>3</bold> genitalia capsule in natural shape with anellus-juxta-parameres removed, dorsal view <bold>4</bold> same, in ventral view <bold>5</bold> genitalia capsule flattened with anellus-juxta-parameres removed <bold>6</bold> genitalia capsule in natural shape with anellus-juxta-parameres removed, in lateral view <bold>7</bold> anellus-juxta-parameres in natural shape, in dorsal view <bold>8</bold> same, in ventral view <bold>9</bold> same, in lateral view <bold>10</bold> anellus-juxta-parameres flattened, in ventral view <bold>11, 12</bold><italic><tp:taxon-name><tp:taxon-name-part taxon-name-part-type="genus" reg="Neopseustis">Neopseustis</tp:taxon-name-part><tp:taxon-name-part taxon-name-part-type="species" reg="moxiensis">moxiensis</tp:taxon-name-part></tp:taxon-name></italic>, holotype, dissection number MX1 <bold>11</bold> anellus-juxta-parameres flattened, in ventral view <bold>12</bold> genitalia capsule flattened with anellus-juxta-parameres removed. J = Juxta; LPA = lateroposterior process of anellus; PE = parameres; TB = transverse bar. Scale bar: 1 mm (Figures <bold>3–10</bold>).</p></caption><graphic xmlns:xlink="http://www.w3.org/1999/xlink" xlink:href="zookeys-1078-035-g002.jpg" position="float" orientation="portrait" xlink:type="simple" id="oo_623624.jpg"><uri content-type="original_file" xlink:type="simple">https://binary.pensoft.net/fig/623624</uri></graphic></fig><p><bold>Male genitalia</bold>: Uncus fused with tegumen, bifurcate basally and forming two short and distally rounded lobes. Gnathos strongly sclerotized thoroughly, consisting of a medially curved, short, and robust distal process and a large and thick base. Socii rounded, densely setose. Tegumenal lobe slightly curved outwards beyond the base and gradually narrowing towards its tip. Valvae totally fused with vinculum, broad and nearly trapezoid in natural shape. Vinculum broad posteriorly, abruptly narrowing anteriorly and forming long and slender arms. Lateroposterior process of anellus generally L-shaped, thick, and robust, with the tip deeply bifurcate and forming two sharp processes bending anteriorly. Two denticles present at the upper margin of dorsal process. Paired processes of anellus absent. Transverse bar in lateral view obtuse-triangular and slightly bending upwards near tip, while in dorsal and ventral views generally triangular with the lower angles shallowly bifurcate. Juxta in lateral view slightly curved outwards and nearly broad Y-shaped in dorsal and ventral views. Parameres short and setose-like, weakly sclerotized, situated between the two lateroposterior processes of anellus.</p><p><bold>Female.</bold> Unknown at present.</p></tp:treatment-sec><tp:treatment-sec sec-type="Bionomics" id="SECID0EEBAG"><title>Bionomics.</title><p>The holotype of <italic><tp:taxon-name><tp:taxon-name-part taxon-name-part-type="genus" reg="Neopseustis">N.</tp:taxon-name-part><tp:taxon-name-part taxon-name-part-type="species" reg="chentangensis">chentangensis</tp:taxon-name-part></tp:taxon-name></italic> was spotted weakly flying above bushes during the daytime at an altitude about 2600 m. The collecting site (Fig. <xref ref-type="fig" rid="F3">13</xref>) is located at the edge of a forest along a road in a valley.</p></tp:treatment-sec><tp:treatment-sec sec-type="distribution" id="SECID0EZBAG"><title>Distribution.</title><p>Currently only known from the type locality, Chentang Town (Fig. <xref ref-type="fig" rid="F3">14</xref>).</p></tp:treatment-sec><tp:treatment-sec sec-type="etymology" id="SECID0EDCAG"><title>Etymology.</title><p>The specific epithet <tp:taxon-name><tp:taxon-name-part taxon-name-part-type="genus" reg="Neopseustis"/><tp:taxon-name-part taxon-name-part-type="species" reg="chentangensis">chentangensis</tp:taxon-name-part></tp:taxon-name> is derived from the type locality, Chentang Town.</p></tp:treatment-sec><tp:treatment-sec sec-type="Molecular analysis" id="SECID0ESCAG"><title>Molecular analysis.</title><p>The Kimura-2-parameter distance of the genus <italic><tp:taxon-name><tp:taxon-name-part taxon-name-part-type="genus" reg="Neopseustis">Neopseustis</tp:taxon-name-part></tp:taxon-name></italic>, based on COI barcoding, is given in Table S1. The maximum interspecific divergence occurred between <italic><tp:taxon-name><tp:taxon-name-part taxon-name-part-type="genus" reg="Neopseustis">N.</tp:taxon-name-part><tp:taxon-name-part taxon-name-part-type="species" reg="chentangensis">chentangensis</tp:taxon-name-part></tp:taxon-name></italic> and <italic><tp:taxon-name><tp:taxon-name-part taxon-name-part-type="genus" reg="Neopseustis">N.</tp:taxon-name-part><tp:taxon-name-part taxon-name-part-type="species" reg="moxiensis">moxiensis</tp:taxon-name-part></tp:taxon-name></italic>, which was 11.7%, and the minimum interspecific divergence occurred between <italic><tp:taxon-name><tp:taxon-name-part taxon-name-part-type="genus" reg="Neopseustis">N.</tp:taxon-name-part><tp:taxon-name-part taxon-name-part-type="species" reg="fanjingshana">fanjingshana</tp:taxon-name-part></tp:taxon-name></italic> and <italic><tp:taxon-name><tp:taxon-name-part taxon-name-part-type="genus" reg="Neopseustis">N.</tp:taxon-name-part><tp:taxon-name-part taxon-name-part-type="species" reg="bicornuta">bicornuta</tp:taxon-name-part></tp:taxon-name></italic>, which was 1.5%. According to the table, <italic><tp:taxon-name><tp:taxon-name-part taxon-name-part-type="genus" reg="Neopseustis">N.</tp:taxon-name-part><tp:taxon-name-part taxon-name-part-type="species" reg="chentangensis">chentangensis</tp:taxon-name-part></tp:taxon-name></italic> is genetically distinct from its congeners, with the genetic divergence varying from 7.6 to 11.5%. Based on the ML tree (Fig. <xref ref-type="fig" rid="F4">15</xref>) constructed using the COI barcoding region, the genus <italic><tp:taxon-name><tp:taxon-name-part taxon-name-part-type="genus" reg="Neopseustis">Neopseustis</tp:taxon-name-part></tp:taxon-name></italic> was monophyletic (<abbrev xmlns:xlink="http://www.w3.org/1999/xlink" xlink:title="ultrafast bootstrap" id="ABBRID0EFFAG" xlink:type="simple">UFBS</abbrev> = 98), and subsequently diverged into four clades, with three of them receiving strong support (<abbrev xmlns:xlink="http://www.w3.org/1999/xlink" xlink:title="ultrafast bootstrap" id="ABBRID0EJFAG" xlink:type="simple">UFBS</abbrev> &gt; 95). <italic><tp:taxon-name><tp:taxon-name-part taxon-name-part-type="genus" reg="Neopseustis">Neopseustis</tp:taxon-name-part><tp:taxon-name-part taxon-name-part-type="species" reg="chentangensis">chentangensis</tp:taxon-name-part></tp:taxon-name></italic> was found to be sister to all the remaining taxa in the current study.</p></tp:treatment-sec><tp:treatment-sec><!--Section generated to contain objects referenced in tp:taxon-treatment.--><fig id="F3" position="float" orientation="portrait"><object-id xmlns:xlink="http://www.w3.org/1999/xlink" content-type="doi" xlink:type="simple">10.3897/zookeys.1078.75461.figures13-14</object-id><object-id xmlns:xlink="http://www.w3.org/1999/xlink" content-type="arpha" xlink:type="simple">2959A564-796E-5BEB-9924-2ABDFC12FE15</object-id><label>Figures 13, 14.</label><caption><p><bold>13</bold> collecting site of <italic><tp:taxon-name><tp:taxon-name-part taxon-name-part-type="genus" reg="Neopseustis">Neopseustis</tp:taxon-name-part><tp:taxon-name-part taxon-name-part-type="species" reg="chentangensis">chentangensis</tp:taxon-name-part></tp:taxon-name></italic> in Chentang Town, Xizang <bold>14</bold> Distribution map of some <italic><tp:taxon-name><tp:taxon-name-part taxon-name-part-type="genus" reg="Neopseustis">Neopseustis</tp:taxon-name-part></tp:taxon-name></italic> spp. in Asia.</p></caption><graphic xmlns:xlink="http://www.w3.org/1999/xlink" xlink:href="zookeys-1078-035-g003.jpg" position="float" orientation="portrait" xlink:type="simple" id="oo_623625.jpg"><uri content-type="original_file" xlink:type="simple">https://binary.pensoft.net/fig/623625</uri></graphic></fig><fig id="F4" position="float" orientation="portrait"><object-id xmlns:xlink="http://www.w3.org/1999/xlink" content-type="doi" xlink:type="simple">10.3897/zookeys.1078.75461.figure15</object-id><object-id xmlns:xlink="http://www.w3.org/1999/xlink" content-type="arpha" xlink:type="simple">3D00F80C-53DC-5BB0-ADCB-EBDDD4DE3B46</object-id><label>Figure 15.</label><caption><p>Phylogenetic tree of <italic><tp:taxon-name><tp:taxon-name-part taxon-name-part-type="genus" reg="Neopseustidae">Neopseustidae</tp:taxon-name-part></tp:taxon-name></italic> based on an analysis of the COI barcoding region, using the maximum likelihood method. The genus <italic><tp:taxon-name><tp:taxon-name-part taxon-name-part-type="genus" reg="Neopseustis">Neopseustis</tp:taxon-name-part></tp:taxon-name></italic> is divided into four groups with their corresponding anellus-juxta-parameres illustrated on the left side.</p></caption><graphic xmlns:xlink="http://www.w3.org/1999/xlink" xlink:href="zookeys-1078-035-g004.jpg" position="float" orientation="portrait" xlink:type="simple" id="oo_623626.jpg"><uri content-type="original_file" xlink:type="simple">https://binary.pensoft.net/fig/623626</uri></graphic></fig></tp:treatment-sec></tp:taxon-treatment>
